# Supplementary material for: Interference activity of a minimal Type I CRISPR–Cas system from Shewanella putrefaciens
Source: Nucleic Acids Res. 2015 Oct 10;43(18):8913–23. doi: 10.1093/nar/gkv882 (PMC4605320; doi:10.1093/nar/gkv882)
Supplement: SUPPLEMENTARY DATA [file supp_gkv882_nar-01357-h-2015-File010.xlsx]

## Sheet: Sheet1
# of transconjugants for different Shewanella putrefaciens CN-32 cas gene knock-out strains
Conjugative plasmid:	pNT	pT	pT/pNT
wt	480	216	0.45
ΔCas1	496	224	0.451613
ΔCas2-3	472	392	0.830508
Δ1821	472	480	1.01695
Δ1822	552	584	1.05797
Cas2-3(HDmut)	240	222	0.925		Average	SD	Error		total pNT	total pT	total pT/total pNT
ΔH-NS	376	152	0.404255		0.465909	0.201608	0.116398		1152	528	0.458333
					0.475099	0.0242246	0.0139861		1200	568	0.473333
					0.836055	0.0189344	0.0109318		1008	840	0.833333
wt	320	216	0.675		1.225	0.200362	0.115679		896	1040	1.16071
ΔCas1	304	144	0.473684		1.18918	0.115038	0.0664174		1120	1296	1.15714
ΔCas2-3	224	192	0.857143		1.03142	0.278868	0.161004		546	546	1
Δ1821	232	288	1.24138		0.262728	0.122648	0.0708106		744	223	0.299731
Δ1822	304	376	1.23684
Cas2-3(HDmut)	168	138	0.821429
ΔH-NS	144	27	0.1875
wt	352	96	0.272727
ΔCas1	400	200	0.5
ΔCas2-3	312	256	0.820513
Δ1821	192	272	1.41667
Δ1822	264	336	1.27273
Cas2-3(HDmut)	138	186	1.34783
ΔH-NS	224	44	0.196429
# of transconjugants for different Shewanella putrefaciens CN-32 cas gene knock-out strains with plasmids containing different PAM sequences
Plasmid pT: sp13-GG
	pNT	pT	pT/pNT
wt	296	224	0.756757
ΔH-NS	160	80	0.5
ΔH-NS,cas1820	22	34	1.54545		Average	SD	Error		total pNT	total pT	total pT/total pNT
ΔH-NS,cas1822	160	160	1		0.750059	0.121849	0.0703494		920	688	0.747826
					0.54058	0.0525949	0.0303657		504	272	0.539683
					1.28283	0.227945	0.131604		294	346	1.17687
wt	320	200	0.625		1.03636	0.148825	0.0859239		368	384	1.04348
ΔH-NS	184	96	0.521739
ΔH-NS,cas1820	176	200	1.13636
ΔH-NS,cas1822	120	144	1.2
wt	304	264	0.868421
ΔH-NS	160	96	0.6
ΔH-NS,cas1820	96	112	1.16667
ΔH-NS,cas1822	88	80	0.909091
Plasmid pT: sp13-GG*
	pNT	pT	pT/pNT
wt	480	280	0.583333
ΔH-NS	384	104	0.270833		Average	SD	Error		total pNT	total pT	total pT/total pNT
ΔH-NS,cas1820	200	112	0.56		0.503065	0.195038	0.112605		1184	568	0.47973
ΔH-NS,cas1822	144	136	0.944444		0.294696	0.0492672	0.0284445		1016	296	0.291339
					0.723704	0.164449	0.0949449		488	344	0.704918
					0.967051	0.0719779	0.0415565		400	392	0.98
wt	248	160	0.645161
ΔH-NS	296	104	0.351351
ΔH-NS,cas1820	144	128	0.888889
ΔH-NS,cas1822	88	80	0.909091
wt	456	128	0.280702
ΔH-NS	336	88	0.261905
ΔH-NS,cas1820	144	104	0.722222
ΔH-NS,cas1822	168	176	1.04762
Plasmid pT: sp13-AG
	pNT	pT	pT/pNT
wt	472	432	0.915254
ΔH-NS	288	304	1.05556		Average	SD	Error		total pNT	total pT	total pT/total pNT
ΔH-NS,cas1820	136	144	1.05882		1.13117	0.198037	0.114337		1208	1344	1.11258
ΔH-NS,cas1822	184	152	0.826087		1.09368	0.0632278	0.0365046		568	616	1.08451
					1.04991	0.136582	0.0788556		356	356	1
					0.932741	0.265791	0.153455		396	376	0.949495
wt	368	480	1.30435
ΔH-NS	136	144	1.05882
ΔH-NS,cas1820	44	52	1.18182
ΔH-NS,cas1822	76	56	0.736842
wt	368	432	1.17391
ΔH-NS	144	168	1.16667
ΔH-NS,cas1820	176	160	0.909091
ΔH-NS,cas1822	136	168	1.23529
Plasmid pT: sp13-GA
	pNT	pT	pT/pNT
wt	408	408	1
ΔH-NS	208	224	1.07692
ΔH-NS,cas1820	96	160	1.66667		Average	SD	Error		total pNT	total pT	total pT/total pNT
ΔH-NS,cas1822	28	80	2.85714		0.983148	0.0449539	0.0259541		1816	1760	0.969163
					0.969052	0.0946343	0.0546371		1136	1080	0.950704
					1.30922	0.448143	0.258735		680	688	1.01176
wt	464	472	1.01724		1.5702	1.11462	0.643525		620	624	1.00645
ΔH-NS	240	216	0.9
ΔH-NS,cas1820	88	128	1.45455
ΔH-NS,cas1822	136	128	0.941176
wt	944	880	0.932203
ΔH-NS	688	640	0.930233
ΔH-NS,cas1820	496	400	0.806452
ΔH-NS,cas1822	456	416	0.912281
Plasmid pT: sp13-AA
	pNT	pT	pT/pNT
wt	256	288	1.125
ΔH-NS	128	152	1.1875
ΔH-NS,cas1820	40	58	1.45
ΔH-NS,cas1822	52	48	0.923077		Average	SD	Error		total pNT	total pT	total pT/total pNT
					1.07465	0.0835034	0.0482107		1088	1168	1.07353
					1.10433	0.072134	0.0416466		504	552	1.09524
wt	368	360	0.978261		1.27121	0.154835	0.0893939		172	214	1.24419
ΔH-NS	136	144	1.05882		1.02286	0.209096	0.120721		264	264	1
ΔH-NS,cas1820	44	52	1.18182
ΔH-NS,cas1822	76	96	1.26316
wt	464	520	1.12069
ΔH-NS	240	256	1.06667
ΔH-NS,cas1820	88	104	1.18182
ΔH-NS,cas1822	136	120	0.882353
Plasmid pT: sp13-CC
	pNT	pT	pT/pNT
wt	368	320	0.869565
ΔH-NS	144	112	0.777778
ΔH-NS,cas1820	176	176	1
ΔH-NS,cas1822	80	120	1.5		Average	SD	Error		total pNT	total pT	total pT/total pNT
					0.946042	0.121555	0.0701798		1240	1184	0.954839
					0.905413	0.130426	0.0753016		592	544	0.918919
wt	408	360	0.882353		1.26515	0.273043	0.157641		360	432	1.2
ΔH-NS	208	216	1.03846		1.53922	0.442482	0.255467		244	328	1.34426
ΔH-NS,cas1820	96	120	1.25
ΔH-NS,cas1822	28	56	2
wt	464	504	1.08621
ΔH-NS	240	216	0.9
ΔH-NS,cas1820	88	136	1.54545
ΔH-NS,cas1822	136	152	1.11765
Plasmid pT: sp13-polyA
	pNT	pT	pT/pNT
wt	472	512	1.08475
ΔH-NS	288	272	0.944444
ΔH-NS,cas1820	136	184	1.35294		Average	SD	Error		total pNT	total pT	total pT/total pNT
ΔH-NS,cas1822	184	192	1.04348		0.999263	0.114201	0.0659341		1208	1216	1.00662
					1.26035	0.451741	0.260813		568	672	1.1831
					1.1934	0.453383	0.261761		356	372	1.04494
wt	368	384	1.04348		1.13214	0.192451	0.111112		396	452	1.14141
ΔH-NS	136	144	1.05882
ΔH-NS,cas1820	44	68	1.54545
ΔH-NS,cas1822	76	76	1
wt	368	320	0.869565
ΔH-NS	144	256	1.77778
ΔH-NS,cas1820	176	120	0.681818
ΔH-NS,cas1822	136	184	1.35294
# of transconjugants for different Shewanella putrefaciens cas gene knock-out strains with plasmids containing different protospacer sequences
Plasmid pT: sp1
	pNT	pT	pT/pNT
wt	608	28	0.0460526
ΔH-NS	248	8	0.0322581
ΔH-NS,cas1822	160	160	1		Average	SD	Error		total pNT	total pT	total pT/total pNT
					0.162288	0.214887	0.124065		1592	295	0.185302
					0.184165	0.286195	0.165235		696	153	0.219828
wt	624	256	0.410256		1.05435	0.174929	0.100995		408	408	1
ΔH-NS	280	144	0.514286
ΔH-NS,cas1822	184	168	0.913043
wt	360	11	0.0305556
ΔH-NS	168	1	0.00595238
ΔH-NS,cas1822	64	80	1.25
Plasmid pT: sp3
	pNT	pT	pT/pNT
wt	608	28	0.0460526
ΔH-NS	248	8	0.0322581
ΔH-NS,cas1822	160	152	0.95		Average	SD	Error		total pNT	total pT	total pT/total pNT
					0.056697	0.0099279	0.00573188		1592	90	0.0565327
					0.0341654	0.0114295	0.00659883		696	25	0.0359195
wt	624	41	0.0657051		1.03949	0.087568	0.0505574		408	416	1.01961
ΔH-NS	280	13	0.0464286
ΔH-NS,cas1822	184	192	1.04348
wt	360	21	0.0583333
ΔH-NS	168	4	0.0238095
ΔH-NS,cas1822	64	72	1.125
Plasmid pT: sp4
	pNT	pT	pT/pNT
wt	552	54	0.0978261
ΔH-NS	156	36	0.230769		Average	SD	Error		total pNT	total pT	total pT/total pNT
ΔH-NS,cas1822	126	126	1		0.159553	0.0602376	0.0347782		1546	234	0.151358
					0.145056	0.0946479	0.054645		642	98	0.152648
					0.916667	0.144338	0.0833333		414	396	0.956522
wt	664	108	0.162651
ΔH-NS	348	56	0.16092
ΔH-NS,cas1822	216	216	1
wt	330	72	0.218182
ΔH-NS	138	6	0.0434783
ΔH-NS,cas1822	72	54	0.75
Plasmid pT: sp13
	pNT	pT	pT/pNT
wt	608	184	0.302632
ΔH-NS	248	48	0.193548		Average	SD	Error		total pNT	total pT	total pT/total pNT
ΔH-NS,cas1822	160	160	1		0.442473	0.150988	0.0871731		1592	712	0.447236
					0.267691	0.0925595	0.0534392		696	192	0.275862
					1.09783	0.133567	0.0771152		408	432	1.05882
wt	624	376	0.602564
ΔH-NS	280	104	0.371429
ΔH-NS,cas1822	184	192	1.04348
wt	360	152	0.422222
ΔH-NS	168	40	0.238095
ΔH-NS,cas1822	64	80	1.25
Plasmid pT: sp15
	pNT	pT	pT/pNT
wt	608	216	0.355263
ΔH-NS	248	20	0.0806452
ΔH-NS,cas1822	160	144	0.9		Average	SD	Error		total pNT	total pT	total pT/total pNT
					0.373407	0.021309	0.0123027		1592	576	0.361809
					0.286009	0.0995398	0.0574693		696	221	0.317529
wt	624	200	0.320513		1.02283	0.0379709	0.0219225		408	408	1
ΔH-NS	280	176	0.628571
ΔH-NS,cas1822	184	192	1.04348
wt	360	160	0.444444
ΔH-NS	168	25	0.14881
ΔH-NS,cas1822	64	72	1.125
Plasmid pT: sp20
	pNT	pT	pT/pNT
wt	536	216	0.402985
ΔH-NS	248	192	0.774194		Average	SD	Error		total pNT	total pT	total pT/total pNT
ΔH-NS,cas1822	120	152	1.26667		0.510591	0.249145	0.143844		1248	616	0.49359
					0.347945	0.370178	0.213722		576	236	0.409722
					0.931151	0.536407	0.309695		296	308	1.04054
wt	352	280	0.795455
ΔH-NS	160	26	0.1625
ΔH-NS,cas1822	112	136	1.21429
wt	360	120	0.333333
ΔH-NS	168	18	0.107143
ΔH-NS,cas1822	64	20	0.3125
Plasmid pT: sp34
	pNT	pT	pT/pNT
wt	448	408	0.910714
ΔH-NS	208	184	0.884615
ΔH-NS,cas1822	88	80	0.909091		Average	SD	Error		total pNT	total pT	total pT/total pNT
					0.83116	0.11939	0.0689299		1200	1000	0.833333
					0.98138	0.140759	0.0812671		472	464	0.983051
wt	392	272	0.693878		0.837121	0.0966466	0.0557989		240	200	0.833333
ΔH-NS	96	88	0.916667
ΔH-NS,cas1822	88	64	0.727273
wt	360	320	0.888889
ΔH-NS	168	192	1.14286
ΔH-NS,cas1822	64	56	0.875
# of transconjugants for different Shewanella putrefaciens strains producing Cas1822 variants with point mutations
	pNT	pT	pT/pNT
ΔH-NS	88	64	0.727273
R29A	48	72	1.5
R60A	48	64	1.33333
R66A	22	40	1.81818		Average	SD	Error		total pNT	total pT	total pT/total pNT
R170A	64	40	0.625		0.61553	0.155845	0.0899771		392	240	0.612245
R225A	56	14	0.25		1.25132	0.215945	0.124676		232	280	1.2069
R258A	56	88	1.57143		0.975758	0.317416	0.18326		256	232	0.90625
E86A,D87A	88	48	0.545455		1.36435	0.402077	0.232139		246	288	1.17073
					0.392949	0.235656	0.136056		328	120	0.365854
					0.333333	0.144338	0.0833333		264	82	0.310606
ΔH-NS	176	120	0.681818		1.22969	0.301742	0.174211		272	320	1.17647
R29A	112	128	1.14286		0.678114	0.184562	0.106557		320	208	0.65
R60A	120	104	0.866667
R66A	152	160	1.05263
R170A	160	64	0.4
R225A	144	36	0.25
R258A	136	152	1.11765
E86A,D87A	160	96	0.6
ΔH-NS	128	56	0.4375
R29A	72	80	1.11111
R60A	88	64	0.727273
R66A	72	88	1.22222
R170A	104	16	0.153846
R225A	64	32	0.5
R258A	80	80	1
E86A,D87A	72	64	0.888889
# of transconjugants of Shewanella putrefaciens DinG knock-out strains
	pNT	pT	pT/pNT
wt	288	200	0.694444
ΔDinG	304	120	0.394737
ΔH-NS,DinG	48	24	0.5
ΔH-NS,cas1822	160	160	1
					Average	SD	Error		total pNT	total pT	total pT/total pNT
wt	584	408	0.69863		0.662556	0.0588938	0.0340024		1760	1136	0.645455
ΔDinG	488	128	0.262295		0.338352	0.0683773	0.0394777		1440	480	0.333333
ΔH-NS,DinG	192	38	0.197917		0.34375	0.151311	0.0873593		552	166	0.300725
ΔH-NS,cas1822	120	144	1.2		1.03636	0.148825	0.0859239		368	384	1.04348
wt	888	528	0.594595
ΔDinG	648	232	0.358025
ΔH-NS,DinG	312	104	0.333333
ΔH-NS,cas1822	88	80	0.909091
